# Supplementary material for: Comparative performance of invasive, semi-invasive, and non-invasive insulin resistance-related indices across prediabetes and normoglycemia
Source: PLoS One. 2026 Jun 26;21(6):e0351950. doi: 10.1371/journal.pone.0351950 (PMC13309026; doi:10.1371/journal.pone.0351950)
Supplement: S1 File — (XLSX) [file pone.0351950.s001.xlsx]

## Sheet: Sheet1
Correlation Matrix - INVASIVE & SEMI INVASIVE Vs. HOMA-IR
				HOMA-IR		QUICKI		McAuley		TyG Index		TyG-BMI		TyG-WC		TyG-WHR		TyG-WHtR		LAP		VAI		Invasive IR CompScore		Semi Invasive IR CompScore
HOMA-IR		Spearman's rho		—
		df		—
		p-value		—
QUICKI		Spearman's rho		-1	***	—
		df		98		—
		p-value		< .001		—
McAuley		Spearman's rho		-0.883	***	0.883	***	—
		df		98		98		—
		p-value		< .001		< .001		—
TyG Index		Spearman's rho		0.576	***	-0.576	***	-0.816	***	—
		df		98		98		98		—
		p-value		< .001		< .001		< .001		—
TyG-BMI		Spearman's rho		0.504	***	-0.504	***	-0.545	***	0.548	***	—
		df		98		98		98		98		—
		p-value		< .001		< .001		< .001		< .001		—
TyG-WC		Spearman's rho		0.57	***	-0.57	***	-0.613	***	0.639	***	0.893	***	—
		df		98		98		98		98		98		—
		p-value		< .001		< .001		< .001		< .001		< .001		—
TyG-WHR		Spearman's rho		0.497	***	-0.497	***	-0.587	***	0.715	***	0.664	***	0.845	***	—
		df		98		98		98		98		98		98		—
		p-value		< .001		< .001		< .001		< .001		< .001		< .001		—
TyG-WHtR		Spearman's rho		0.585	***	-0.585	***	-0.619	***	0.64	***	0.904	***	0.937	***	0.788	***	—
		df		98		98		98		98		98		98		98		—
		p-value		< .001		< .001		< .001		< .001		< .001		< .001		< .001		—
LAP		Spearman's rho		0.58	***	-0.58	***	-0.745	***	0.831	***	0.834	***	0.914	***	0.803	***	0.907	***	—
		df		98		98		98		98		98		98		98		98		—
		p-value		< .001		< .001		< .001		< .001		< .001		< .001		< .001		< .001		—
VAI		Spearman's rho		0.526	***	-0.526	***	-0.763	***	0.852	***	0.378	***	0.469	***	0.52	***	0.521	***	0.722	***	—
		df		98		98		98		98		98		98		98		98		98		—
		p-value		< .001		< .001		< .001		< .001		< .001		< .001		< .001		< .001		< .001		—
Invasive IR CompScore		Spearman's rho		0.922	***	-0.922	***	-0.981	***	0.823	***	0.571	***	0.642	***	0.619	***	0.652	***	0.748	***	0.735	***	—
		df		98		98		98		98		98		98		98		98		98		98		—
		p-value		< .001		< .001		< .001		< .001		< .001		< .001		< .001		< .001		< .001		< .001		—
Semi Invasive IR CompScore		Spearman's rho		0.589	***	-0.589	***	-0.704	***	0.771	***	0.885	***	0.955	***	0.863	***	0.957	***	0.974	***	0.641	***	0.72	***	—
		df		98		98		98		98		98		98		98		98		98		98		98		—
		p-value		< .001		< .001		< .001		< .001		< .001		< .001		< .001		< .001		< .001		< .001		< .001		—
Note. * p < .05, ** p < .01, *** p < .001

## Sheet: Sheet2
Correlation Matrix- Non-Invasive predictors/indices Vs. HOMA-IR
				HOMA-IR		BMI		WHR		WHtR		Body Fat %		ECW %		DLW%		ABSI		FDLR		EDLR		EAA		BAI		Conicity Index		A-SAI		B-SAI		EBMI		EWC		EWHR		EWHtR		Non Invasive IR CompScore
HOMA-IR		Spearman's rho		—
		df		—
		p-value		—
BMI		Spearman's rho		0.41	***	—
		df		98		—
		p-value		< .001		—
WHR		Spearman's rho		0.305	**	0.549	***	—
		df		98		98		—
		p-value		0.002		< .001		—
WHtR		Spearman's rho		0.469	***	0.872	***	0.679	***	—
		df		98		98		98		—
		p-value		< .001		< .001		< .001		—
Body Fat %		Spearman's rho		0.182		0.407	***	0.023		0.481	***	—
		df		98		98		98		98		—
		p-value		0.07		< .001		0.823		< .001		—
ECW %		Spearman's rho		-0.391	***	-0.593	***	-0.356	***	-0.676	***	-0.753	***	—
		df		98		98		98		98		98		—
		p-value		< .001		< .001		< .001		< .001		< .001		—
DLW%		Spearman's rho		-0.179		-0.279	**	-0.021		-0.376	***	-0.853	***	0.559	***	—
		df		98		98		98		98		98		98		—
		p-value		0.074		0.005		0.835		< .001		< .001		< .001		—
ABSI		Spearman's rho		0.153		-0.13		0.415	***	0.27	**	-0.081		-0.084		0.05		—
		df		98		98		98		98		98		98		98		—
		p-value		0.127		0.196		< .001		0.007		0.424		0.407		0.618		—
FDLR		Spearman's rho		0.173		0.366	***	0.03		0.455	***	0.963	***	-0.682	***	-0.954	***	-0.062		—
		df		98		98		98		98		98		98		98		98		—
		p-value		0.086		< .001		0.769		< .001		< .001		< .001		< .001		0.54		—
EDLR		Spearman's rho		-0.096		-0.135		-0.246	*	-0.094		0.237	*	0.267	**	-0.545	***	-0.123		0.401	***	—
		df		98		98		98		98		98		98		98		98		98		—
		p-value		0.341		0.182		0.014		0.351		0.018		0.007		< .001		0.221		< .001		—
EAA		Spearman's rho		0.11		0.252	*	-0.074		0.343	***	0.914	***	-0.521	***	-0.954	***	-0.074		0.972	***	0.539	***	—
		df		98		98		98		98		98		98		98		98		98		98		—
		p-value		0.277		0.011		0.467		< .001		< .001		< .001		< .001		0.461		< .001		< .001		—
BAI		Spearman's rho		0.336	***	0.53	***	-0.05		0.621	***	0.701	***	-0.587	***	-0.574	***	-0.062		0.667	***	0.193		0.629	***	—
		df		98		98		98		98		98		98		98		98		98		98		98		—
		p-value		< .001		< .001		0.624		< .001		< .001		< .001		< .001		0.543		< .001		0.054		< .001		—
Conicity Index		Spearman's rho		0.348	***	0.338	***	0.7	***	0.669	***	0.095		-0.363	***	-0.068		0.859	***	0.092		-0.199	*	0.015		0.173		—
		df		98		98		98		98		98		98		98		98		98		98		98		98		—
		p-value		< .001		< .001		< .001		< .001		0.346		< .001		0.499		< .001		0.363		0.048		0.879		0.085		—
A-SAI		Spearman's rho		0.448	***	0.974	***	0.627	***	0.952	***	0.448	***	-0.646	***	-0.331	***	0.031		0.415	***	-0.111		0.298	**	0.588	***	0.486	***	—
		df		98		98		98		98		98		98		98		98		98		98		98		98		98		—
		p-value		< .001		< .001		< .001		< .001		< .001		< .001		< .001		0.761		< .001		0.272		0.003		< .001		< .001		—
B-SAI		Spearman's rho		0.366	***	0.65	***	0.307	**	0.753	***	0.918	***	-0.898	***	-0.756	***	0.057		0.871	***	0.048		0.763	***	0.748	***	0.349	***	0.712	***	—
		df		98		98		98		98		98		98		98		98		98		98		98		98		98		98		—
		p-value		< .001		< .001		0.002		< .001		< .001		< .001		< .001		0.571		< .001		0.636		< .001		< .001		< .001		< .001		—
EBMI		Spearman's rho		0.191		0.718	***	0.368	***	0.49	***	-0.129		0.092		0.125		-0.284	**	-0.124		0.072		-0.134		0.17		0.062		0.643	***	0.05		—
		df		98		98		98		98		98		98		98		98		98		98		98		98		98		98		98		—
		p-value		0.057		< .001		< .001		< .001		0.202		0.364		0.217		0.004		0.22		0.475		0.183		0.091		0.539		< .001		0.624		—
EWC		Spearman's rho		0.153		0.322	**	0.499	***	0.299	**	-0.512	***	0.377	***	0.435	***	0.296	**	-0.486	***	-0.04		-0.467	***	-0.259	**	0.431	***	0.319	**	-0.299	**	0.706	***	—
		df		98		98		98		98		98		98		98		98		98		98		98		98		98		98		98		98		—
		p-value		0.128		0.001		< .001		0.003		< .001		< .001		< .001		0.003		< .001		0.69		< .001		0.009		< .001		0.001		0.003		< .001		—
EWHR		Spearman's rho		-0.157		-0.225	*	0.298	**	-0.216	*	-0.736	***	0.757	***	0.533	***	0.215	*	-0.66	***	0.109		-0.565	***	-0.634	***	0.118		-0.231	*	-0.682	***	0.344	***	0.751	***	—
		df		98		98		98		98		98		98		98		98		98		98		98		98		98		98		98		98		98		—
		p-value		0.118		0.025		0.003		0.031		< .001		< .001		< .001		0.032		< .001		0.281		< .001		< .001		0.242		0.021		< .001		< .001		< .001		—
EWHtR		Spearman's rho		0.146		0.349	***	0.4	***	0.374	***	-0.324	***	0.381	***	0.217	*	0.203	*	-0.275	**	0.221	*	-0.218	*	0.032		0.347	***	0.366	***	-0.169		0.764	***	0.879	***	0.681	***	—
		df		98		98		98		98		98		98		98		98		98		98		98		98		98		98		98		98		98		98		—
		p-value		0.146		< .001		< .001		< .001		< .001		< .001		0.031		0.043		0.006		0.028		0.03		0.756		< .001		< .001		0.094		< .001		< .001		< .001		—
Non Invasive IR CompScore		Spearman's rho		0.425	***	0.818	***	0.546	***	0.938	***	0.722	***	-0.793	***	-0.625	***	0.178		0.708	***	0.046		0.602	***	0.709	***	0.549	***	0.896	***	0.91	***	0.324	**	0.047		-0.422	***	0.163		—
		df		98		98		98		98		98		98		98		98		98		98		98		98		98		98		98		98		98		98		98		—
		p-value		< .001		< .001		< .001		< .001		< .001		< .001		< .001		0.077		< .001		0.652		< .001		< .001		< .001		< .001		< .001		0.001		0.64		< .001		0.104		—
Note. * p < .05, ** p < .01, *** p < .001
