# Supplementary material for: Comparative performance of invasive, semi-invasive, and non-invasive insulin resistance-related indices across prediabetes and normoglycemia
Source: PLoS One. 2026 Jun 26;21(6):e0351950. doi: 10.1371/journal.pone.0351950 (PMC13309026; doi:10.1371/journal.pone.0351950)
Supplement: S2 File — (XLSX) [file pone.0351950.s002.xlsx]

## Sheet: Complete Dataset
Age	Gender (0=F)	FBG (mg/dL)	HbA1c (%)	Group (0=N)	Height (cm)	Weight (Kg)	WC (cm)	HC (cm)	BMI	WHR	WHtR	Body Fat%	ECW%	DLW%	Fasting Insulin	Triglyceride	HDL		HOMA-IR	QUICKI	QUICKI Inverse	McAuley	McAuley Inverse	TyG Index	TyG-BMI	TyG-WC	TyG-WHR	TyG-WHtR	LAP	VAI	ABSI	FDLR	EDLR	EAA	SAI	Conicity Index	BAI	A-SAI	B-SAI	EBMI	EWC	EWHR	EWHtR		Z_HOMA-IR	Z-QUICKI Inverse	Z-McAuley Inverse	Z_TyG Index	Invasive IR composite
25	0	88	4.7	0	153	54.4	69	90	23.2389	0.766667	0.45098	31.8	23.6	18.5662	5.47	84	68		1.18854	0.372791	-0.372791	8.76376	-8.76376	8.21501	190.908	566.835	6.29817	3.70481	10.4324	0.867483	0.0685003	1.71279	1.27113	40.4219	0.631376	1.06162	29.556	10.4803	0.607677	548.439	1628.4	18.0933	10.6431		-0.736872	-1.25498	-1.05426	-0.8881	-0.983552
39	1	86	5.3	0	165.5	83.2	99	104	30.3758	0.951923	0.598187	27.6	21.2	21.7548	16.6	135	78		3.52494	0.316997	-0.316997	5.54395	-5.54395	8.66647	263.251	857.981	8.24982	5.18418	51.8234	0.983063	0.0790469	1.26869	0.974497	26.8961	0.559216	1.28099	30.8468	18.1704	0.778772	643.966	2098.8	20.1808	12.6816		0.0300157	0.488959	0.684333	0.0409694	0.311069
37	0	116	5.8	1	158.7	60.7	87	96	24.101	0.90625	0.548204	37.1	21.8	17.1334	12.8	126	56		3.66617	0.315292	-0.315292	6.09144	-6.09144	8.89672	214.42	774.015	8.06266	4.87722	41.2555	1.95273	0.0827702	2.16536	1.27237	47.2048	0.68408	1.29059	30.0182	13.2123	0.932953	525.402	1896.6	19.7563	11.9509		0.0763739	0.542258	0.38871	0.514797	0.380535
45	0	104	6.1	1	158	74.2	85	109	29.7228	0.779817	0.537975	42.5	20.7	14.69	18	136	51		4.62222	0.305595	-0.305595	5.40729	-5.40729	8.8639	263.46	753.431	6.91221	4.76855	41.4587	2.00213	0.0704743	2.89312	1.40912	59.8876	0.743137	1.13794	36.8834	15.9901	1.10454	615.262	1759.5	16.1422	11.1361		0.390183	0.845342	0.758125	0.447244	0.610224
40	1	94	5.6	0	168	75.5	94	99	26.7503	0.949495	0.559524	25.8	21.5	22.9139	11.6	88	31		2.69235	0.329209	-0.329209	6.99867	-6.99867	8.32748	222.763	782.784	7.9069	4.65943	28.8134	1.64691	0.0810813	1.12595	0.938295	24.208	0.529623	1.28642	27.4644	14.9674	0.671429	575.131	2021	20.4141	12.0298		-0.243271	0.10725	-0.101168	-0.656634	-0.223456
52	1	107	6	1	147.6	40.8	71	82	18.7278	0.865854	0.48103	40.2	27.4	16.03	2.98	67	47		0.787309	0.399425	-0.399425	11.1427	-11.1427	8.18437	153.276	581.091	7.08647	3.93693	4.53878	0.750486	0.0828686	2.5078	1.7093	68.7137	0.714921	1.23892	27.7282	9.00864	0.705744	513.143	1945.4	23.7244	13.1802		-0.868571	-2.08747	-2.3388	-0.951138	-1.5615
34	0	88	5.6	0	172	56	79	91	18.9292	0.868132	0.459302	26.9	24.1071	19.5286	4.73	96	67		1.02775	0.381775	-0.381775	8.75766	-8.75766	8.34854	158.031	659.534	7.24763	3.8345	22.7617	1.28172	0.084809	1.37747	1.23446	33.2068	0.579385	1.2702	22.3412	8.6942	0.512513	456.328	1904.46	20.9282	11.0725		-0.789649	-1.5358	-1.05097	-0.613308	-0.99743
38	0	93	5	0	158.3	61.5	79	96	24.5422	0.822917	0.499052	29.9	22.9756	19.0431	11.3	159	39		2.59481	0.330955	-0.330955	5.86892	-5.86892	8.90836	218.631	703.76	7.33084	4.44574	37.699	3.18062	0.0743495	1.57012	1.20651	36.0745	0.610914	1.1628	30.2003	12.2478	0.649457	563.872	1815.07	18.907	11.466		-0.275284	0.0526786	0.508861	0.538734	0.206247
35	0	86	5.5	0	157.5	47	75	88	18.9468	0.852273	0.47619	34.4	21.6383	17.5149	7.58	51	65		1.60958	0.355345	-0.355345	9.33682	-9.33682	7.69303	145.759	576.977	6.55656	3.66335	9.78887	0.666022	0.0840872	1.96404	1.23542	42.4985	0.662623	1.25958	26.5207	9.0223	0.757035	409.977	1622.87	18.4417	10.304		-0.598673	-0.709676	-1.3637	-1.96228	-1.15858
47	0	96	5.6	0	157	80.2	109	116	32.5368	0.939655	0.694268	47.5	19	13.217	16.3	135	50		3.8637	0.313042	-0.313042	5.57234	-5.57234	8.77648	285.559	956.636	8.24686	6.09322	77.7351	2.45855	0.0853545	3.59387	1.43755	68.2835	0.782319	1.39914	40.9669	22.5893	1.73567	618.2	2071	17.8534	13.1911		0.141211	0.612569	0.669007	0.267338	0.422531
39	0	88	4.5	0	168.5	58.7	78	94	20.6747	0.829787	0.462908	25.1	24.6082	20.2152	11.8	147	42		2.56395	0.331525	-0.331525	5.94098	-5.94098	8.77462	181.412	684.421	7.28107	4.06184	33.1941	2.95645	0.0797693	1.24164	1.21731	30.5546	0.553898	1.21241	24.9762	9.57046	0.47216	508.766	1919.44	20.4196	11.3913		-0.285414	0.0348566	0.469952	0.263524	0.120729
41	0	96	4.9	0	166.5	56.1	77	88	20.2365	0.875	0.462462	25.5	24.5455	19.9545	12.5	98	63		2.96296	0.324762	-0.324762	6.62885	-6.62885	8.45617	171.123	651.125	7.39915	3.91066	21.0229	1.31149	0.0803577	1.2779	1.23007	31.3667	0.561	1.217	22.9601	9.3586	0.480447	496.713	1890	21.4773	11.3514		-0.154444	0.246253	0.0985205	-0.391817	-0.0503719
35	1	84	5.2	0	166	79.1	100	102	28.7052	0.980392	0.60241	26.8	21.1	23.3881	13.8	88	61		2.86222	0.326354	-0.326354	6.6665	-6.6665	8.21501	235.813	821.501	8.05393	4.9488	34.7748	0.855434	0.082789	1.14588	0.902168	24.1781	0.533991	1.32904	29.6912	17.2923	0.765146	605.679	2110	20.6863	12.7108		-0.187511	0.196485	0.0781955	-0.8881	-0.200233
55	0	108	5.9	1	163	68.1	92	101	25.6314	0.910891	0.564417	42	19.0308	15.7093	8.93	127	60		2.38133	0.33509	-0.33509	6.72103	-6.72103	8.83317	226.406	812.652	8.04606	4.98559	48.7524	1.8765	0.082892	2.67358	1.21144	50.8805	0.727786	1.30581	30.5333	14.4668	1.24564	487.787	1750.84	17.335	10.7413		-0.345356	-0.0765684	0.0487488	0.384011	0.00270883
45	0	105	6.1	1	159.5	82.1	99	104	32.2717	0.951923	0.62069	46.5	17.6492	14.2795	5.86	82	57		1.51926	0.35854	-0.35854	8.66083	-8.66083	8.36753	270.034	828.386	7.96525	5.19364	37.9587	1.19588	0.0773346	3.25641	1.23598	57.473	0.76506	1.26595	33.6288	20.0307	1.63532	569.57	1747.27	16.8007	10.9547		-0.628319	-0.809555	-0.998685	-0.574219	-0.752695
47	0	108	5.7	1	156	58.6	81	95	24.0796	0.852632	0.519231	37.7	20.4266	16.9075	20.9	125	59		5.57333	0.29819	-0.29819	5.32317	-5.32317	8.8173	212.317	714.201	7.51791	4.57821	32.4602	1.71276	0.0777721	2.22978	1.20814	45.5468	0.690381	1.21247	30.757	12.5028	0.958308	491.864	1654.56	17.4164	10.6061		0.702371	1.07681	0.80355	0.351345	0.733518
52	0	100	6	1	157	56.8	82	89	23.0435	0.921348	0.522293	38.3	20.2817	16.6296	8.31	232	35		2.05185	0.342513	-0.342513	5.68936	-5.68936	9.35876	215.659	767.418	8.62268	4.88801	62.8655	5.55741	0.0808161	2.30313	1.21962	46.7113	0.697256	1.25073	27.2419	12.0355	0.9863	467.362	1663.1	18.6865	10.593		-0.453503	-0.308581	0.605815	1.46561	0.327336
33	1	86	5	0	170	73.5	95	100	25.4325	0.95	0.558824	23.7	22	24.6259	21.4	310	37		4.5442	0.306287	-0.306287	3.99039	-3.99039	9.49777	241.552	902.288	9.02288	5.30758	105.002	5.05163	0.0842506	0.962403	0.89337	21.1729	0.490421	1.32549	27.1156	14.2123	0.602005	559.516	2090	20.9	12.2941		0.364573	0.823711	1.52321	1.75168	1.11579
53	1	117	6.2	1	172	69.7	93	98	23.56	0.94898	0.540698	25.5	23.1	19.6557	13.2	132	39		3.81333	0.313602	-0.313602	5.95271	-5.95271	8.95183	210.905	832.52	8.4951	4.84023	41.7297	2.08149	0.0862849	1.29734	1.17523	29.9685	0.564713	1.34031	25.4444	12.7389	0.596874	544.237	2148.3	21.9214	12.4901		0.124677	0.595081	0.463617	0.628194	0.452892
29	1	97	5.5	0	155	66.3	97	95	27.5963	1.02105	0.625806	25.5	21.9	23.0769	30.7	154	38		7.35284	0.28786	-0.28786	4.48047	-4.48047	8.91852	246.118	865.096	9.10627	5.58127	55.6396	2.38408	0.0853177	1.105	0.949	24.1995	0.524941	1.36067	31.2296	17.2699	0.728679	604.358	2124.3	22.3611	13.7052		1.28647	1.39967	1.25858	0.559641	1.12609
30	0	95	5.6	0	160.5	60.9	85	90	23.6411	0.944444	0.529595	36.6	20.8374	17.0946	5.17	57	75		1.21272	0.371579	-0.371579	10.0405	-10.0405	7.90378	186.854	671.821	7.46468	4.1858	17.3761	0.651318	0.0814523	2.14103	1.21895	44.6136	0.681633	1.26596	26.2619	12.5202	0.930209	492.619	1771.18	19.6798	11.0354		-0.728937	-1.21712	-1.74366	-1.52857	-1.30457
34	0	83	5.1	0	161	60.5	84	95	23.3401	0.884211	0.521739	36.1	21.0496	17.1231	9.74	93	36		1.9961	0.343922	-0.343922	7.22482	-7.22482	8.25829	192.75	693.697	7.30207	4.30867	27.3004	2.20328	0.0810583	2.10826	1.22931	44.378	0.678276	1.25715	28.5034	12.1775	0.894782	491.3	1768.17	18.6123	10.9824		-0.471803	-0.352632	-0.223283	-0.799022	-0.461685
42	1	90	5.2	0	174	78.4	91	98	25.8951	0.928571	0.522989	29.8	23.1314	18.7969	7.63	251	40		1.69556	0.352514	-0.352514	5.68653	-5.68653	9.33212	241.656	849.223	8.66554	4.88059	73.6818	3.58845	0.0788173	1.58536	1.23059	36.6717	0.613207	1.24375	24.6975	13.5428	0.673763	598.989	2104.96	21.4791	12.0974		-0.570452	-0.621192	0.607344	1.41078	0.20662
33	0	93	5.4	0	157.5	49.6	72	79	19.995	0.911392	0.457143	26.1	24.4052	19.6661	4.56	207	48		1.04711	0.380597	-0.380597	6.97256	-6.97256	9.17217	183.397	660.396	8.35945	4.19299	32.7199	3.42064	0.0778775	1.32715	1.24098	32.3895	0.570291	1.17708	21.9674	9.14055	0.488888	487.982	1757.18	22.2428	11.1567		-0.783295	-1.49899	-0.087071	1.08163	-0.321931
50	0	112	6.1	1	159	55.2	80	96	21.8346	0.833333	0.503145	40.2	19.5652	16.3217	29.5	247	34		8.15802	0.284168	-0.284168	3.91352	-3.91352	9.53474	208.187	762.779	7.94562	4.79735	61.3526	6.1166	0.0812135	2.46297	1.19872	48.1886	0.711231	1.24564	29.8824	10.986	1.03379	427.198	1565.22	16.3043	9.84413		1.55076	1.51506	1.56472	1.82776	1.61457
47	0	114	6	1	155.5	59.3	81	98	24.5241	0.826531	0.5209	41	19.3508	15.9983	11.8	141	33		3.32148	0.319613	-0.319613	6.01823	-6.01823	8.99181	220.516	728.337	7.43201	4.68384	36.6151	3.41917	0.0769527	2.56277	1.20955	49.5915	0.71932	1.20336	32.5394	12.7746	1.10367	474.561	1567.41	15.994	10.0798		-0.036766	0.407193	0.428241	0.710473	0.377285
37	0	84	5.1	0	155	49.5	71	86	20.6035	0.825581	0.458065	25.1	24.7273	19.9505	20.7	146	44		4.29333	0.308618	-0.308618	5.08665	-5.08665	8.72128	179.689	619.211	7.20012	3.99491	21.4294	2.55587	0.0758807	1.25811	1.23943	31.1097	0.557152	1.15264	26.5657	9.43775	0.464969	509.469	1755.64	20.4144	11.3267		0.28223	0.750844	0.93126	0.153744	0.52952
48	0	87	5.2	0	162	57	73	96	21.7193	0.760417	0.450617	27.7	23.8421	19.3175	7.1	59	40		1.52519	0.358323	-0.358323	9.08943	-9.08943	7.8503	170.503	573.072	5.9695	3.53748	9.9921	1.13641	0.0736776	1.43393	1.23422	34.1879	0.589142	1.12906	28.5585	9.78707	0.523532	517.833	1740.47	18.1299	10.7437		-0.626374	-0.802765	-1.23012	-1.63863	-1.07447
48	0	101	6	1	156.5	58.9	81	91	24.0484	0.89011	0.517572	40.9	19.4822	15.8063	28.1	100	45		7.00765	0.289601	-0.289601	5.25068	-5.25068	8.52714	205.064	690.699	7.59009	4.41341	25.9682	1.79779	0.0777147	2.58758	1.23256	50.4117	0.72126	1.21132	28.4804	12.4468	1.08657	468.516	1578.06	17.3413	10.0834		1.17317	1.34526	0.842691	-0.245758	0.77884
44	0	106	6	1	165.5	80.3	98	100	29.317	0.98	0.592145	44.6	18.269	14.8022	4.7	101	42		1.23012	0.370727	-0.370727	8.63627	-8.63627	8.58541	251.699	841.37	8.4137	5.08381	45.6136	2.09898	0.0801212	3.01306	1.2342	55.0455	0.750813	1.29075	28.9681	17.3599	1.4456	535.592	1790.36	17.9036	10.8179		-0.723224	-1.19047	-0.985423	-0.125848	-0.75624
55	0	91	4.8	0	174.6	52.1	72	91	17.0903	0.791209	0.412371	20.4	26.1708	21.4426	3.74	46	49		0.840346	0.394958	-0.394958	11.7488	-11.7488	7.64635	130.678	550.537	6.04986	3.15314	7.27109	0.803976	0.0821254	0.951377	1.22051	24.8983	0.487541	1.20923	21.4435	7.04754	0.321441	447.267	1884.3	20.7066	10.7921		-0.851163	-1.94786	-2.6661	-2.05832	-1.88086
40	1	97	5.4	0	167.5	64.7	80	86	23.0608	0.930233	0.477612	23.4	25.3168	20.3403	9.06	147	39		2.16993	0.339685	-0.339685	6.39719	-6.39719	8.872	204.595	709.76	8.25302	4.23737	24.8956	2.01654	0.0762956	1.15042	1.24466	29.1251	0.534975	1.18092	21.6713	11.0141	0.44145	583.827	2025.35	23.5506	12.0916		-0.414747	-0.220215	0.223613	0.463909	0.0131398
42	0	80	5	0	165	55.9	78	90	20.5326	0.866667	0.472727	30.2	23.0233	18.6372	7.55	68	44		1.49136	0.359578	-0.359578	8.54969	-8.54969	7.90839	162.38	616.854	6.85394	3.73851	15.3551	1.31009	0.0809823	1.62041	1.23534	37.3072	0.618381	1.22943	24.4636	9.70632	0.620084	472.727	1795.81	19.9535	10.8837		-0.637477	-0.841994	-0.938672	-1.51909	-0.984307
49	0	103	6.1	1	162	58.8	79	90	22.4051	0.877778	0.487654	42.2	18.9796	15.6231	14.5	111	40		3.68765	0.315039	-0.315039	6.11815	-6.11815	8.65111	193.829	683.438	7.59375	4.21875	26.3182	2.27571	0.0780977	2.70112	1.21484	51.2662	0.729812	1.20301	25.6486	10.926	1.08427	425.24	1499.39	16.6599	9.25548		0.0834249	0.550136	0.374284	0.00935433	0.2543
43	0	104	5.9	1	159	64.4	86	92	25.4737	0.934783	0.540881	47.6	17.1894	14.2012	6.19	126	61		1.58953	0.356034	-0.356034	7.46561	-7.46561	8.78753	223.851	755.727	8.21443	4.753	39.8329	1.7178	0.0787781	3.35182	1.21042	57.6159	0.770211	1.23973	27.8873	13.7782	1.49777	437.878	1478.29	16.0684	9.29743		-0.605253	-0.731203	-0.3533	0.290078	-0.34992
55	0	119	6.3	1	161	68.6	89	105	26.465	0.847619	0.552795	43.3	18.6953	15.1548	10.7	110	76		3.14395	0.322068	-0.322068	6.68027	-6.68027	8.78646	232.534	781.995	7.44757	4.85711	38.5006	1.21872	0.0789821	2.85718	1.23362	53.4159	0.740743	1.25088	33.3985	14.6297	1.28032	494.773	1663.88	15.8465	10.3347		-0.0950379	0.330436	0.0707564	0.287878	0.148508
50	1	89	5.5	0	164	68.2	91	92	25.3569	0.98913	0.554878	25.8	23.2	19.0616	7.91	78	33		1.73825	0.351177	-0.351177	8.08751	-8.08751	8.1522	206.715	741.85	8.06359	4.52348	22.8971	1.36734	0.0823294	1.35351	1.21711	31.4014	0.575102	1.29463	25.8048	14.07	0.617063	588.281	2111.2	22.9478	12.8732		-0.55644	-0.579405	-0.689106	-1.01735	-0.710576
40	1	102	5.9	1	180	109.2	110	105	33.7037	1.04762	0.611111	38.2	20.2747	16.7451	11.3	114	55		2.84593	0.326618	-0.326618	6.50655	-6.50655	8.66802	292.145	953.483	9.08079	5.29713	57.9203	1.22868	0.0785787	2.28127	1.21079	46.2521	0.69524	1.29566	25.4791	20.5967	1.15141	683.333	2230.22	21.2402	12.3901		-0.19286	0.188223	0.16456	0.0441574	0.0510202
42	0	90	5.6	0	158	55.7	78	91	22.3121	0.857143	0.493671	31	24.28	17.48	6.05	79	47		1.34444	0.365497	-0.365497	8.68355	-8.68355	8.17611	182.426	637.737	7.00809	4.03631	17.839	1.36402	0.0782958	1.77346	1.38902	43.0595	0.639439	1.20523	27.8201	11.0148	0.630305	541.739	1893.84	20.8114	11.9863		-0.685699	-1.02701	-1.01095	-0.968144	-0.922951
44	0	90	5.2	0	153	59.7	76	94	25.503	0.808511	0.496732	35.3	24.27	14.52	8.71	86	56		1.93556	0.345511	-0.345511	7.63754	-7.63754	8.26101	210.681	627.837	6.67911	4.10351	17.4777	1.12791	0.0709153	2.43113	1.67149	59.0035	0.708551	1.11621	31.6696	12.6682	0.722482	618.958	1844.52	19.6226	12.0557		-0.491676	-0.402314	-0.446141	-0.793431	-0.53339
49	0	92	5.1	0	162	58.3	74	89	22.2146	0.831461	0.45679	32.5	24.73	17.08	4.98	53	71		1.13126	0.375796	-0.375796	10.3778	-10.3778	7.79893	173.25	577.121	6.48451	3.56248	9.57435	0.576054	0.0735724	1.90281	1.44789	47.0565	0.655506	1.13169	25.1636	10.1474	0.600311	549.367	1830.02	20.562	11.2964		-0.755674	-1.34892	-1.92577	-1.74433	-1.44367
40	0	88	5.1	0	164	65.1	82	96	24.2043	0.854167	0.5	32.8	22.94	20.26	4.67	55	51		1.01472	0.382585	-0.382585	10.4456	-10.4456	7.79152	188.589	638.905	6.65526	3.89576	14.9035	0.880064	0.0765238	1.61895	1.13228	37.1388	0.618168	1.19404	27.7094	12.1022	0.714908	555.248	1881.08	19.5946	11.47		-0.793928	-1.56111	-1.96239	-1.75958	-1.51925
50	0	80	5.5	0	157	50.6	64	87	20.5282	0.735632	0.407643	30.7	24.86	23.86	5.22	93	48		1.03111	0.381569	-0.381569	8.60351	-8.60351	8.22148	168.772	526.175	6.04798	3.35143	6.3001	1.34779	0.0681286	1.28667	1.04191	31.9867	0.562683	1.03426	26.2252	8.36819	0.503405	510.331	1591.04	18.2878	10.134		-0.788547	-1.52934	-0.967735	-0.87478	-1.0401
55	0	86	5.6	0	152	47.8	70	88	20.6891	0.795455	0.460526	32.4	25.15	19.12	13.1	133	45		2.78173	0.327679	-0.327679	5.95146	-5.95146	8.65155	178.992	605.608	6.88191	3.98427	18.0196	2.23969	0.0753383	1.69456	1.31538	42.6182	0.628882	1.14519	28.9588	9.52786	0.593282	520.33	1760.5	20.0057	11.5822		-0.213932	0.155076	0.464293	0.0102541	0.103923
43	0	101	5.9	1	158	56.6	80	90	22.6726	0.888889	0.506329	37.6	20.5124	16.817	9.95	87	57		2.48136	0.333095	-0.333095	7.33182	-7.33182	8.38788	190.175	671.031	7.45589	4.24703	21.61	1.25947	0.0794499	2.23584	1.21974	45.8623	0.690961	1.22626	27.3166	11.4798	0.928122	465.07	1640.99	18.2332	10.386		-0.312524	-0.0142267	-0.28106	-0.532343	-0.285039
48	0	93	5.2	0	151	53.9	78	90	23.6393	0.866667	0.516556	34	24.26	18.23	13.7	161	50		3.14593	0.32204	-0.32204	5.53931	-5.53931	8.92086	210.883	695.827	7.73141	4.60812	36.3554	2.53238	0.0770636	1.86506	1.33077	45.2463	0.650967	1.19774	30.5039	12.211	0.723945	573.49	1892.28	21.0253	12.5317		-0.0943896	0.331321	0.686841	0.564457	0.372057
53	0	116	6.4	1	158	48.2	76	88	19.3078	0.863636	0.481013	37.7	20.4461	16.8643	2.67	87	51		0.764741	0.40145	-0.40145	10.5969	-10.5969	8.52635	164.625	648.003	7.36367	4.10128	17.6809	1.45365	0.0840098	2.23549	1.21239	45.7069	0.690928	1.26239	26.3095	9.2873	0.886928	394.768	1553.9	17.658	9.83481		-0.875979	-2.15078	-2.04411	-0.247389	-1.32956
37	1	120	6.3	1	177	81.5	99	105	26.0142	0.942857	0.559322	24.2	21.9	24.5399	43	148	43		12.7407	0.269349	-0.269349	4.12763	-4.12763	9.09156	236.51	900.064	8.57204	5.08511	56.8138	2.1359	0.0847568	0.98615	0.892425	21.5967	0.496513	1.33849	26.5892	14.5503	0.618064	569.712	2168.1	20.6486	12.2492		3.05497	1.97826	1.4491	0.915738	1.84952
46	0	89	5.3	0	159	52.8	76	88	20.8852	0.863636	0.477987	30.2	25.34	18.78	4.51	65	48		0.991086	0.384089	-0.384089	10.0157	-10.0157	7.96988	166.453	605.711	6.88308	3.8095	13.2099	1.1087	0.0794734	1.60809	1.34931	40.7491	0.616578	1.20995	25.8922	9.98289	0.569661	529.232	1925.84	21.8845	12.1122		-0.801684	-1.60811	-1.73026	-1.39255	-1.38315
50	1	97	5.5	0	183.5	89.7	101	105	26.6391	0.961905	0.550409	24.2	24.8829	20.5046	8.2	90	38		1.96395	0.344758	-0.344758	7.65897	-7.65897	8.38137	223.273	846.519	8.06208	4.61318	36.5812	1.47983	0.0835904	1.18022	1.21353	29.3675	0.541332	1.32531	24.2411	14.6624	0.535302	662.86	2513.18	23.935	13.6958		-0.482356	-0.378765	-0.457709	-0.545736	-0.466142
34	1	92	4.9	0	174	72.7	85	99	24.0124	0.858586	0.488506	21.3	25.9354	21.0659	9.08	54	56		2.06262	0.342246	-0.342246	8.72062	-8.72062	7.81763	187.72	664.498	6.7121	3.81895	12.1937	0.536576	0.0774201	1.01111	1.23115	26.2236	0.502763	1.20642	25.1332	11.7302	0.401197	622.771	2204.5	22.2677	12.6696		-0.44997	-0.300254	-1.03097	-1.70586	-0.871764
52	0	95	5.6	0	162	64.2	89	102	24.4627	0.872549	0.549383	39.6	21.8069	14.9533	19.8	121	42		4.64444	0.305401	-0.305401	5.45913	-5.45913	8.65652	211.762	770.43	7.55324	4.75574	42.3507	2.53668	0.0829779	2.64825	1.45833	57.75	0.725896	1.29704	31.4684	13.4394	0.997648	533.455	1940.81	19.0275	11.9803		0.397477	0.851419	0.730134	0.0204839	0.499878
43	0	110	6.3	1	163	69	91	103	25.9701	0.883495	0.558282	38	21.3043	17.2464	15	241	33		4.07407	0.310802	-0.310802	4.76565	-4.76565	9.49213	246.512	863.784	8.38625	5.29929	89.7934	6.35616	0.0812765	2.20336	1.23529	46.9412	0.687828	1.28317	31.4944	14.4987	0.995793	553.276	1938.7	18.8223	11.8938		0.210262	0.68259	1.10459	1.74007	0.934378
36	0	117	6	1	168	49.5	79	92	17.5383	0.858696	0.470238	26.3	25.8586	19.1919	7.36	95	51		2.12622	0.340708	-0.340708	7.76307	-7.76307	8.6229	151.231	681.209	7.40445	4.05482	22.5246	1.72911	0.0902917	1.37037	1.34737	35.4358	0.578125	1.33522	24.2497	8.24716	0.478265	453.515	2042.83	22.2047	12.1597		-0.429092	-0.25218	-0.513918	-0.0486952	-0.310971
48	0	89	4.9	0	166	50	74	91	18.1449	0.813187	0.445783	32.6	25	20.35	4.42	59	73		0.971309	0.385384	-0.385384	10.3794	-10.3794	7.87303	142.855	582.604	6.40224	3.50966	10.6582	0.691387	0.083178	1.60197	1.2285	40.0491	0.615675	1.23701	24.548	8.08868	0.581301	453.622	1850	20.3297	11.1446		-0.808176	-1.64861	-1.92664	-1.59185	-1.49382
48	0	103	5.9	1	161	66.9	91	103	25.8092	0.883495	0.565217	41.3	20.9268	15.2466	11.4	194	51		2.89926	0.32576	-0.32576	5.50429	-5.50429	9.20944	237.688	838.059	8.1365	5.20534	72.2818	3.32252	0.0821194	2.70879	1.37255	56.6863	0.730371	1.29513	32.4195	14.5878	1.11548	540.103	1904.33	18.4887	11.8282		-0.175354	0.21504	0.705749	1.15833	0.475941
46	0	107	6	1	161	59.4	83	103	22.9158	0.805825	0.515528	33.2	23.569	16.1616	28.8	103	37		7.60889	0.286633	-0.286633	5.16706	-5.16706	8.61441	197.406	714.996	6.94171	4.44097	29.073	2.36953	0.0810791	2.05425	1.45833	48.4167	0.672587	1.25364	32.4195	11.8137	0.726187	540.103	1956.23	18.9925	12.1505		1.37051	1.43801	0.887841	-0.0661728	0.907549
36	1	124	6.2	1	188	106	115	114	29.9909	1.00877	0.611702	31.6	18.6792	24.2453	73.5	132	33		22.5037	0.252544	-0.252544	3.68057	-3.68057	9.00994	270.217	1036.14	9.08897	5.5114	74.5173	2.65903	0.0868878	1.30335	0.770428	24.3455	0.565849	1.40507	26.225	18.3455	1.03483	560.208	2148.11	18.8431	11.4261		6.25952	2.50354	1.6905	0.747773	2.80033
31	0	93	5.2	0	156	40	63	85	16.4366	0.741176	0.403846	30.7	27.5	19.86	3.21	50	59		0.737111	0.404042	-0.404042	11.9495	-11.9495	7.75148	127.408	488.343	5.74521	3.1304	2.82263	0.646649	0.0780257	1.54582	1.38469	42.5101	0.607199	1.14142	25.6247	6.63784	0.450839	452.005	1732.5	20.3824	11.1058		-0.885048	-2.2318	-2.77448	-1.84199	-1.93333
54	0	119	6.3	1	161.5	74.6	102	110	28.6018	0.927273	0.631579	42	21.0456	14.2091	13.1	261	48		3.84914	0.313203	-0.313203	4.82902	-4.82902	9.6505	276.022	984.351	8.94864	6.09505	129.66	5.01346	0.0858193	2.95585	1.48113	62.2075	0.74721	1.37686	35.5962	18.0643	1.26042	601.942	2146.65	19.515	13.2919		0.136429	0.607541	1.07038	2.06597	0.970079
38	0	115	5.9	1	153	53.8	86	93	22.9826	0.924731	0.562092	37.9	22.3048	14.4981	11.7	137	28		3.32222	0.319603	-0.319603	6.08664	-6.08664	8.97177	206.195	771.572	8.29647	5.04295	43.3104	4.30848	0.0860108	2.61413	1.53846	58.3077	0.723308	1.33054	31.1412	12.9183	0.955097	512.623	1918.22	20.626	12.5374		-0.0365229	0.407502	0.391297	0.669223	0.357875
43	1	104	5.9	1	166	58	86	92	21.048	0.934783	0.518072	27.1	23.1034	18.4483	13.3	84	47		3.41531	0.318382	-0.318382	6.83358	-6.83358	8.38206	176.426	720.857	7.8354	4.34251	19.9165	1.07696	0.0875595	1.46897	1.25234	33.9383	0.594973	1.33479	25.0156	10.9044	0.607691	486.282	1986.9	21.5967	11.9693		-0.00596862	0.445673	-0.0120253	-0.544322	-0.0291609
38	0	94	5.5	0	156	59	81	98	24.2439	0.826531	0.519231	37.8	22.0339	16.1017	14.2	120	42		3.2958	0.319957	-0.319957	6.00712	-6.00712	8.63764	209.41	699.649	7.13927	4.48493	31.1618	2.30107	0.0774202	2.34758	1.36842	51.7263	0.701277	1.20836	32.2967	12.5882	0.89076	534.188	1784.75	18.2117	11.4407		-0.0451948	0.396419	0.434237	-0.0183708	0.191772
49	0	101	5.8	1	158	82.2	92	119	32.9274	0.773109	0.582278	41	21.5328	13.6253	7.67	182	39		1.91277	0.346127	-0.346127	6.27319	-6.27319	9.12598	300.495	839.59	7.05538	5.31386	69.8656	3.55982	0.071245	3.00911	1.58036	64.7946	0.750568	1.17018	41.9186	19.1729	1.1087	709.021	1981.02	16.6472	12.5381		-0.499156	-0.421543	0.290567	0.986577	0.0891115
52	1	101	6	1	171	92.5	104	101	31.6337	1.0297	0.608187	36.7	20.9189	16.8135	12.5	128	44		3.11728	0.322453	-0.322453	6.10216	-6.10216	8.774	277.554	912.496	9.03462	5.33624	56.3622	1.69439	0.0795125	2.18277	1.24417	45.6611	0.685808	1.29728	27.1676	19.2392	1.067	661.742	2175.57	21.5403	12.7226		-0.103791	0.318428	0.38292	0.262251	0.214952
53	0	84	5	0	156	45	72	86	18.4911	0.837209	0.461538	29	26.55	19.62	4.07	80	66		0.844148	0.394653	-0.394653	9.66516	-9.66516	8.1197	150.142	584.618	6.79789	3.74755	12.6454	0.999648	0.0824381	1.47808	1.35321	39.2431	0.596462	1.22988	26.1379	8.53437	0.504129	490.939	1911.6	22.2279	12.2538		-0.849914	-1.93831	-1.54099	-1.08424	-1.35336
52	0	86	5.1	0	158	59	88	99	23.634	0.888889	0.556962	34.9	22.67	20.6	7.03	53	70		1.49279	0.359524	-0.359524	9.42281	-9.42281	7.73149	182.726	680.371	6.87244	4.30615	17.9519	0.671881	0.0850085	1.69417	1.10049	38.4069	0.628829	1.32117	31.8482	13.1633	0.857432	535.784	1994.96	20.1511	12.6263		-0.637007	-0.840309	-1.41013	-1.88312	-1.19264
45	1	109	6.1	1	165	50.2	77	86	18.4389	0.895349	0.466667	30.9	24.502	11.9522	7.33	89	39		1.97277	0.344527	-0.344527	7.93073	-7.93073	8.48684	156.488	653.486	7.59868	3.96052	12.0583	1.31246	0.0858865	2.5853	2.05	63.345	0.721083	1.28072	22.5763	8.60484	0.588524	451.791	1886.65	21.9378	11.4343		-0.479462	-0.371545	-0.604454	-0.328704	-0.446041
40	0	86	4.9	0	152	60.3	100	99	26.0994	1.0101	0.657895	39.5	22.0564	14.4279	22.1	70	51		4.69284	0.304981	-0.304981	6.27254	-6.27254	8.0097	209.048	800.97	8.0906	5.26954	33.1941	1.309	0.0921845	2.73776	1.52874	60.3851	0.73246	1.45659	34.8287	17.1706	1.1782	575.658	2205.64	22.2792	14.5108		0.413362	0.864525	0.290922	-1.31061	0.0645506
54	1	119	6.1	1	169.5	85.3	103	100	29.69	1.03	0.60767	30	23.1594	18.5346	6.55	87	55		1.92457	0.345807	-0.345807	8.24242	-8.24242	8.55188	253.905	880.844	8.80844	5.19672	37.3264	0.947382	0.0825111	1.6186	1.24953	37.4858	0.618116	1.33205	27.3154	18.0417	0.787156	687.603	2385.42	23.8542	14.0733		-0.495282	-0.411548	-0.772756	-0.194844	-0.468608
36	0	91	5	0	157	55	84	95	22.3133	0.884211	0.535032	29.7	24.89	19.95	14.7	90	32		3.30296	0.319861	-0.319861	6.50413	-6.50413	8.31752	185.591	698.672	7.35444	4.45014	26.4198	2.45785	0.0845838	1.48872	1.24762	37.0543	0.598187	1.30203	30.2919	11.9383	0.638427	555.378	2090.76	22.008	13.3169		-0.0428444	0.399434	0.165867	-0.677135	-0.0386697
51	1	114	5.9	1	173	92.7	108	114	30.9733	0.947368	0.624277	33.4	19.849	20.6041	11.5	106	52		3.23704	0.320759	-0.320759	6.62237	-6.62237	8.70649	269.669	940.301	8.24825	5.43527	51.4621	1.2486	0.0832547	1.62104	0.963351	32.1759	0.618472	1.35357	32.0998	19.3359	1.05048	614.788	2143.69	18.8043	12.3913		-0.0644837	0.371354	0.102024	0.123317	0.133053
43	0	89	5.1	0	154	75.9	95	101	32.0037	0.940594	0.616883	45.5	19.6311	13.5705	10.6	85	64		2.32938	0.336169	-0.336169	7.25517	-7.25517	8.23814	263.651	782.623	7.74875	5.08197	35.5086	1.06497	0.0759445	3.35286	1.4466	65.8204	0.770266	1.24147	34.8494	19.7425	1.42978	628.268	1864.95	18.4649	12.1101		-0.362408	-0.110297	-0.239673	-0.840493	-0.388218
42	0	91	5.5	0	161	84.7	98	111	32.6762	0.882883	0.608696	46.3	18.8902	14.758	14.2	81	51		3.19062	0.321406	-0.321406	6.78551	-6.78551	8.21216	268.342	804.792	7.25038	4.99871	36.5812	1.29678	0.0755658	3.13729	1.28	59.264	0.758296	1.23957	36.3356	19.8899	1.49192	617.26	1851.24	16.6778	11.4984		-0.0797203	0.35114	0.0139332	-0.893955	-0.15215
29	1	95	5.6	0	172	61.6	79	91	20.8221	0.868132	0.459302	18	24.6753	23.7013	18.5	143	33		4.33951	0.308176	-0.308176	5.28313	-5.28313	8.82357	183.725	697.062	7.66003	4.05269	22.6036	2.41159	0.0795879	0.759452	1.0411	18.7397	0.431641	1.21108	22.3412	9.56362	0.335049	513.791	1949.35	21.4214	11.3334		0.297386	0.764655	0.825171	0.364262	0.562868
31	0	105	6.3	1	143	60.2	81	104	29.4391	0.778846	0.566434	42.5	21.4286	13.4551	12.9	131	49		3.34444	0.319307	-0.319307	6.00529	-6.00529	8.83601	260.124	715.717	6.88189	5.00501	34.0183	1.9239	0.0710451	3.15864	1.59259	67.6852	0.759537	1.14532	42.8176	16.6753	1.12343	630.838	1735.71	16.6896	12.1379		-0.0292288	0.416737	0.435225	0.389854	0.303147
28	1	86	5.2	0	182	78.1	88	100	23.5781	0.88	0.483516	21.3	21.895	27.4008	7.51	106	49		1.59472	0.355854	-0.355854	7.46156	-7.46156	8.42464	198.637	741.368	7.41368	4.07345	27.5263	1.25835	0.0793307	0.77735	0.799065	17.0201	0.437365	1.23244	22.728	11.4004	0.470377	516.242	1926.76	19.2676	10.5866		-0.603552	-0.725602	-0.351112	-0.4567	-0.534241
27	0	81	5.3	0	168	83.7	102	115	29.6556	0.886957	0.607143	38.9	19.9522	19.7133	11.9	92	44		2.38	0.335117	-0.335117	6.85371	-6.85371	8.22309	243.861	838.755	7.29352	4.99259	45.704	1.8864	0.0821374	1.97329	1.01212	39.3715	0.663672	1.32576	34.8122	18.0052	1.18372	591.695	2035.13	17.6967	12.1138		-0.345794	-0.0774221	-0.0228968	-0.871464	-0.329394
26	1	81	5.5	0	170	72.9	87	99	25.2249	0.878788	0.511765	19.9	22.9081	25.7888	7.37	296	33		1.474	0.360237	-0.360237	5.45584	-5.45584	9.39166	236.904	817.075	8.25328	4.80632	73.5238	4.97492	0.0775786	0.771654	0.888298	17.6771	0.435556	1.21886	26.6644	12.9092	0.444564	577.855	1993	20.1314	11.7236		-0.643175	-0.86258	0.731909	1.53332	0.189868
34	1	93	5.5	0	182	61.1	84	96	18.4458	0.875	0.461538	20.9	24.0589	22.7496	7.69	179	42		1.76585	0.350335	-0.350335	6.301	-6.301	9.02684	166.508	758.254	7.89848	4.16623	38.399	2.67347	0.089189	0.918698	1.05755	22.1029	0.478813	1.33005	21.0989	8.51346	0.400939	443.787	2020.95	21.0516	11.1041		-0.547379	-0.553091	0.275551	0.782555	-0.0105908
44	0	118	6	1	163	73.4	90	97	27.6262	0.927835	0.552147	36.8	20.8447	16.8785	11.2	76	39		3.26321	0.3204	-0.3204	7.39639	-7.39639	8.40827	232.288	756.744	7.80149	4.6426	27.4585	1.61829	0.077138	2.18029	1.23499	45.4475	0.685563	1.23044	28.6112	15.2537	0.974782	575.859	1876.02	19.3404	11.5093		-0.0558928	0.382589	-0.315928	-0.490385	-0.119904
43	0	109	5.8	1	160	69	90	106	26.9531	0.849057	0.5625	43.6	18.4565	15.3855	8.72	135	41		2.34686	0.335802	-0.335802	6.63904	-6.63904	8.90348	239.976	801.313	7.55955	5.0082	48.775	2.77411	0.0791486	2.83384	1.1996	52.3028	0.739165	1.25734	34.3752	15.1611	1.3288	497.461	1661.09	15.6706	10.3818		-0.35667	-0.0988397	0.0930206	0.528689	0.04155
41	1	121	6	1	178	83.1	96	107	26.2277	0.897196	0.539326	27.8	23.7184	19.4924	21.5	178	41		6.42346	0.292807	-0.292807	4.73304	-4.73304	9.28443	243.51	891.305	8.32995	5.00733	62.301	2.60074	0.0815118	1.4262	1.2168	33.8271	0.587832	1.289	27.0561	14.1453	0.632136	622.081	2276.97	21.2801	12.792		0.981412	1.24506	1.1222	1.31264	1.16533
38	0	120	5.9	1	157	57.9	86	95	23.4898	0.905263	0.547771	39.9	19.7409	16.2313	5.67	159	46		1.68	0.353012	-0.353012	7.11897	-7.11897	9.16325	215.243	788.039	8.29515	5.01936	50.2653	3.00766	0.0836814	2.45822	1.21623	48.5275	0.710834	1.29922	30.2919	12.867	1.10714	463.71	1697.72	17.8707	10.8135		-0.575558	-0.636761	-0.166125	1.06327	-0.0787932
40	0	117	6.1	1	166.5	66.3	83	93	23.9158	0.892473	0.498498	40.2	19.6833	16.0594	15	139	47		4.33333	0.308235	-0.308235	5.65214	-5.65214	9.0035	215.326	747.291	8.03538	4.48823	39.2345	2.45917	0.0774903	2.5032	1.22565	49.2712	0.714547	1.20671	25.2874	11.922	1.01811	470.741	1633.71	17.5668	9.81207		0.29536	0.76282	0.625914	0.734529	0.604655
31	1	118	5.8	1	172	71.6	91	91	24.2023	1	0.52907	30.1	23.1285	18.5034	14.2	183	40		4.13728	0.310157	-0.310157	5.27051	-5.27051	9.28702	224.767	845.119	9.28702	4.91348	53.7202	2.71403	0.082929	1.62673	1.24996	37.6239	0.619299	1.29397	22.3412	12.8047	0.688545	559.762	2104.69	23.1285	12.2366		0.231009	0.702737	0.831983	1.31799	0.770929
44	0	122	6.4	1	168	73.6	92	100	26.0771	0.92	0.547619	44.7	18.0978	15.0826	38.3	191	43		11.5373	0.272512	-0.272512	3.93947	-3.93947	9.36315	244.164	861.41	8.6141	5.12744	73.3205	3.89923	0.0807161	2.96368	1.19991	53.6361	0.747709	1.2752	27.9236	14.2803	1.35257	471.939	1665	16.65	9.91071		2.65995	1.87939	1.55071	1.47464	1.89117
35	1	87	5.4	0	178	66.8	80	91	21.0832	0.879121	0.449438	11.2	29.3039	23.6802	9.52	123	65		2.04504	0.342682	-0.342682	6.66752	-6.66752	8.58495	180.998	686.796	7.5472	3.8584	20.831	1.05984	0.0785698	0.472968	1.23748	13.8598	0.321099	1.19808	20.3188	9.47559	0.171776	617.82	2344.31	25.7617	13.1703		-0.45574	-0.313882	0.0776414	-0.126809	-0.204697
45	1	111	6	1	170	81.6	95	98	28.2353	0.969388	0.558824	34.9	21.3971	17.551	32.3	167	39		8.85259	0.281332	-0.281332	4.30759	-4.30759	9.13438	257.912	867.766	8.85475	5.1045	56.5654	2.43515	0.0785786	1.98849	1.21914	42.5479	0.665383	1.25799	26.2133	15.7785	0.911478	604.152	2032.72	20.742	11.9572		1.77874	1.60374	1.35193	1.00386	1.43457
49	1	115	5.9	1	169	83.1	97	100	29.0956	0.97	0.573964	32.1	22.3646	18.2008	11.2	178	43		3.18025	0.321552	-0.321552	5.68123	-5.68123	9.23357	268.656	895.656	8.95656	5.29974	64.3107	2.36247	0.0788757	1.76365	1.22877	39.4435	0.63816	1.26908	27.5166	16.6999	0.823813	650.713	2169.37	21.6937	12.8365		-0.0831242	0.346573	0.61021	1.20798	0.52041
52	1	102	6.2	1	178	82.8	93	100	26.1331	0.93	0.522472	27.9	23.6957	19.443	22.4	155	40		5.64148	0.297721	-0.297721	4.88406	-4.88406	8.97525	234.551	834.698	8.34698	4.68932	49.0008	2.25327	0.0791552	1.43496	1.21872	34.0024	0.589316	1.25098	24.1085	13.6538	0.615175	619.24	2203.7	22.037	12.3803		0.72474	1.09145	1.04065	0.676394	0.88331
31	1	96	5.5	0	172.5	64.6	78	88	21.7097	0.886364	0.452174	16.5	27.5851	22.1997	6.63	146	67		1.57156	0.356661	-0.356661	6.99649	-6.99649	8.85481	192.235	690.675	7.84858	4.00391	21.4294	1.17254	0.0763128	0.743254	1.24259	20.5028	0.42636	1.16936	20.8418	9.81657	0.270467	598.866	2151.64	24.4505	12.4733		-0.611154	-0.750807	-0.099991	0.428536	-0.258354
39	1	107	6.1	1	186	106	105	101	30.6394	1.0396	0.564516	31.6	22.4575	18.4943	7.63	137	62		2.01583	0.343417	-0.343417	6.86062	-6.86062	8.89966	272.68	934.465	9.25212	5.024	61.872	1.32436	0.0786284	1.70863	1.21429	38.3717	0.63081	1.27605	21.8155	17.2964	0.79433	688.085	2358.04	23.347	12.6776		-0.465328	-0.336864	-0.0266236	0.520842	-0.0769932
38	0	113	6.4	1	158	61.7	89	96	24.7156	0.927083	0.563291	42.7	18.8169	15.4848	22.1	179	33		6.16617	0.294337	-0.294337	4.68856	-4.68856	9.22163	227.918	820.725	8.54922	5.19446	62.651	4.74864	0.0834477	2.75755	1.21519	51.8884	0.733869	1.30662	30.3377	13.9221	1.27824	465.07	1674.7	17.4448	10.5994		0.896962	1.19724	1.14622	1.18341	1.10596
32	1	88	5.2	0	182.5	80.9	86	102	24.2897	0.843137	0.471233	12.4	28.9802	23.1995	11.3	96	74		2.45531	0.333605	-0.333605	6.86258	-6.86258	8.34854	202.784	717.974	7.03896	3.93411	22.7617	0.72591	0.0759018	0.534494	1.24917	15.4898	0.348319	1.18503	23.3719	11.4461	0.20163	703.922	2492.3	24.4343	13.6564		-0.321075	-0.0301461	-0.0276832	-0.613308	-0.248053
44	0	124	6.4	1	154	54.9	92	101	23.1489	0.910891	0.597403	32.5	19.04	14.07	31.2	201	29		9.55259	0.27874	-0.27874	4.10676	-4.10676	9.43044	218.305	867.6	8.5901	5.63377	77.1593	6.50349	0.0912726	2.30988	1.35323	43.9801	0.697874	1.41363	34.8494	13.8292	1.01973	440.756	1751.68	17.3434	11.3745		2.00851	1.68475	1.46037	1.61312	1.69169
54	1	101	5.7	1	168	75.7	91	98	26.8211	0.928571	0.541667	29.4	23.362	18.6845	14.7	108	45		3.66593	0.315294	-0.315294	6.14672	-6.14672	8.6041	230.772	782.974	7.98953	4.66056	31.7037	1.34596	0.0783553	1.57349	1.25034	36.7599	0.611423	1.24372	27.0051	14.5281	0.681664	626.594	2125.94	21.6932	12.6544		0.0762928	0.542168	0.35886	-0.0873815	0.222485
55	0	114	6	1	162	63.9	88	93	24.3484	0.946237	0.54321	36.5	21.43	12.15	7.67	93	57		2.15896	0.339939	-0.339939	7.72469	-7.72469	8.57565	208.804	754.657	8.11459	4.65838	31.5005	1.42418	0.0823022	3.00412	1.76379	64.3782	0.750257	1.28547	27.1035	13.2263	0.925206	521.787	1885.84	20.2778	11.641		-0.418346	-0.228155	-0.493195	-0.145936	-0.321408
53	1	121	6.4	1	164.5	76.4	92	98	28.2333	0.938776	0.559271	33.1	22.0288	17.9471	19	89	45		5.67654	0.297483	-0.297483	6.07423	-6.07423	8.59128	242.56	790.398	8.06528	4.80485	27.1311	1.08926	0.0773625	1.84431	1.22743	40.6279	0.648421	1.2385	28.4491	15.79	0.840348	621.945	2026.65	20.6801	12.3201		0.736249	1.0989	0.397999	-0.113774	0.529843
35	1	120	6	1	157	76.3	98	102	30.9546	0.960784	0.624204	43.8	18.519	15.0467	36.1	223	34		10.6963	0.274975	-0.274975	3.81748	-3.81748	9.50152	294.116	931.149	9.12891	5.93088	83.0868	3.64673	0.079334	2.91095	1.23077	53.9078	0.744307	1.2897	33.8502	19.322	1.47633	573.248	1814.86	17.7928	11.5596		2.38391	1.80241	1.61657	1.75939	1.89057
